# Supplementary material for: The role of fire disturbance on habitat structure and bird communities in South Brazilian Highland Grasslands
Source: Sci Rep. 2020 Nov 12;10:19708. doi: 10.1038/s41598-020-76758-z (PMC7665042; doi:10.1038/s41598-020-76758-z)
Supplement: Supplementary file 2 — Supplementary Information 2. [file 41598_2020_76758_MOESM2_ESM.xlsx]

## Sheet: Table S1
Table S1. Taxonomic and functional bird communities (matrix W and T). Presents all bird species (n=70), their respective common name, code and also IUCN threatened species categories. The matrix W with mean species abundance per community with their respective site and time since fire (TSF). Also matrix T, with presence (1) and absence (0) of each species food guild.
				Matrix W							Matrix T
				Species mean abundance							Food guilds
Site				Aparados	Aparados	Aparados	Aparados	Tainhas	Tainhas	Tainhas
Time since fire				180	180	3	16	17	5	5
Communities according Figure 1				D	F	G	E	B	A	C
Species name	Common name	Species code	IUCN 2020-2								Nectarivorous	Granivorous	Frugivorous	Insectivorous	Carnivorous	Omnivorous
Amazonetta brasiliensis	Brazilian Teal	Am_br	LC	0	0	0.2	0	0.142857	0	0	0	0	0	0	0	1
Ammodramus humeralis	Grassland Sparrow	Am_hu	LC	0	0	0.7	0.0833333	0.0714286	0	0.416667	0	1	0	0	0	0
Anas flavirostris	Yellow-billed Teal	An_fl	LC	0	0	0.2	0	0	0	0.166667	0	0	0	0	0	1
Anas georgica	Yellow-billed Pintail	An_ge	LC	0.0909091	0	0	0	0.142857	0	0	0	0	0	0	0	1
Anthus hellmayri	Hellmayr's Pipit	An_he	LC	0.272727	0.5	1.2	0.666667	0.142857	0.928571	0.916667	0	0	0	1	0	0
Anthus nattereri	Ochre-breasted Pipit	An_na	VU	0	0	0	0	0.142857	0.285714	0.25	0	0	0	1	0	0
Anumbius annumbi	Firewood-gatherer	An_an	LC	0	0	0.6	0	0.428571	0.5	0.583333	0	0	0	1	0	0
Ardea alba	Great Egret	Ar_al	LC	0	0.1	0	0	0	0	0	0	0	0	0	1	0
Asio flammeus	Short-eared Owl	As_fl	LC	0	0	0	0.0833333	0	0	0	0	0	0	0	1	0
Caracara plancus	Southern Caracara	Ca_pl	LC	0	0	0	0.166667	0	0	0.25	0	0	0	0	0	1
Cariama cristata	Red-legged Seriema	Ca_cr	LC	0	0	0.2	0.166667	0	0.0714286	0	0	0	0	0	1	0
Chlorostilbon lucidus	Glittering-bellied Emerald	Ch_lu	LC	0	0.1	0.3	0.0833333	0.0714286	0	0.0833333	1	0	0	0	0	0
Cinclodes pabsti	Long-tailed Cinclodes	Ci_pa	NT	0	0	0	0	0.0714286	0.0714286	0.333333	0	0	0	1	0	0
Colaptes campestris	Campo Flicker	Co_ca	LC	0	0	0.2	0.416667	0	0.571429	1.33333	0	0	0	1	0	0
Donacospiza albifrons	Long-tailed Reed Finch	Do_al	LC	0.363636	0	0	0.166667	0.142857	0	0.166667	0	1	0	0	0	0
Emberizoides ypiranganus	Lesser Grass-Finch	Em_yp	LC	1.90909	1.8	1	1.5	2	0.642857	0.833333	0	0	0	1	0	0
Embernagra platensis	Great Pampa-Finch	Em_pl	LC	0.545455	0.6	0.7	0.416667	1.71429	0.571429	1.08333	0	0	0	0	0	1
Falco femoralis	Aplomado Falcon	Fa_fe	LC	0	0	0.2	0	0.142857	0	0	0	0	0	0	1	0
Falco sparverius	American Kestrel	Fa_sp	LC	0	0	0	0	0	0.214286	0.0833333	0	0	0	1	0	0
Furnarius rufus	Rufous Hornero	Fu_ru	LC	0	0	0	0	0.0714286	0.214286	0.166667	0	0	0	1	0	0
Gallinago paraguaiae	South American Snipe	Ga_pa	LC	0	0.1	0	0	0	0.142857	0.166667	0	0	0	1	0	0
Geothlypis aequinoctialis	Masked Yellowthroat	Ge_ae	LC	0	0	0.3	0	0.285714	0.142857	0.166667	0	0	0	1	0	0
Gnorimopsar chopi	Chopi Blackbird	Gn_ch	LC	0	0	0	0	0	1	0.166667	0	0	0	0	0	1
Guira guira	Guira Cuckoo	Gu_gu	LC	0	0	0	0	0	0.0714286	0	0	0	0	0	0	1
Heterospizias meridionalis	Savanna Hawk	He_me	LC	0	0	0.2	0	0	0	0.0833333	0	0	0	0	0	1
Hylocharis chrysura	Gilded Hummingbird	Hy_ch	LC	0	0	0.1	0	0	0	0	1	0	0	0	0	0
Knipolegus lophotes	Crested Black-Tyrant	Kn_lo	LC	0	0	0	0	0	0	0.166667	0	0	0	1	0	0
Knipolegus nigerrimus	Velvety Black-Tyrant	Kn_ni	LC	0	0.2	0	0	0	0	0	0	0	0	1	0	0
Laterallus leucopyrrhus	Red-and-white Crake	La_le	LC	0.0909091	0	0	0	0.214286	0.0714286	0.0833333	0	0	0	0	0	1
Leucochloris albicollis	White-throated Hummingbird	Le_al	LC	0	0	0.3	0.0833333	0	0	0	1	0	0	0	0	0
Limnoctites rectirostris	Straight-billed Reedhaunter	Li_re	NT	0	0.2	0.5	0.0833333	0.0714286	0.214286	0.166667	0	0	0	1	0	0
Milvago chimachima	Yellow-headed Caracara	Mi_ch_ma	LC	0	0	0	0	0	0	0.0833333	0	0	0	0	0	1
Milvago chimango	Chimango Caracara	Mi_ch_go	LC	0.0909091	0.1	0	0	0	0	0	0	0	0	0	0	1
Mimus saturninus	Chalk-browed Mockingbird	Mi_sa	LC	0	0	0	0	0.142857	0.0714286	0.25	0	0	0	0	0	1
Molothrus bonariensis	Shiny Cowbird	Mo_bo	LC	0	0	0	0	0.0714286	0	0	0	1	0	0	0	0
Myiophobus fasciatus	Bran-colored Flycatcher	My_fa	LC	0	0	0.1	0	0.214286	0	0	0	0	0	1	0	0
Nothura maculosa	Spotted Nothura	No_ma	LC	0	0	0	0	0.214286	0	0.0833333	0	0	0	0	0	1
Pardirallus sanguinolentus	Plumbeous Rail	Pa_sa	LC	0	0	0.2	0	0.0714286	0.0714286	0.0833333	0	0	0	1	0	0
Patagioenas picazuro	Picazuro Pigeon	Pa_pi	LC	0	0	0	0	0.0714286	0	0	0	0	0	0	0	1
Phacellodomus striaticollis	Freckle-breasted Thornbird	Ph_st	LC	0	0	0	0	0.357143	0	0	0	0	0	1	0	0
Pipraeidea bonariensis	Blue-and-yellow Tanager	Pi_bo	LC	0	0	0	0	0.0714286	0	0	0	0	1	0	0	0
Pitangus sulphuratus	Great Kiskadee	Pi_su	LC	0	0	0	0	0.285714	0.0714286	0	0	0	0	0	0	1
Plegadis chihi	White-faced Ibis	Pl_ch	LC	0	0	0	0	0	0	1	0	0	0	0	0	1
Poospiza nigrorufa	Black-and-rufous Warbling-Finch	Po_ni	LC	0	0	0	0	0	0	0.0833333	0	0	0	1	0	0
Pseudoleistes guirahuro	Yellow-rumped Marshbird	Ps_gu	LC	0	0	0	0	0.428571	1.14286	0	0	0	0	0	0	1
Rhynchotus rufescens	Red-winged Tinamou	Rh_ru	LC	0.0909091	0.1	0	0	0.142857	0	0	0	0	0	0	0	1
Satrapa icterophrys	Yellow-browed Tyrant	Sa_ic	LC	0	0	0	0	0.0714286	0.142857	0	0	0	0	1	0	0
Scytalopus iraiensis	Marsh Tapaculo	Sc_ir	EN	0	0.3	0.4	0.166667	0	0	0	0	0	0	1	0	0
Serpophaga subcristata	White-crested Tyrannulet	Se_su	LC	0.0909091	0.2	0.1	0	0.0714286	0	0	0	0	0	1	0	0
Sicalis flaveola	Saffron Finch	Si_fl	LC	0.0909091	0.2	0	0	0.785714	0.142857	0	0	1	0	0	0	0
Sicalis luteola	Grassland Yellow-Finch	Si_lu	LC	0.0909091	0.3	0	0.416667	0.357143	0.214286	0.166667	0	1	0	0	0	0
Spinus magelanicus	Hooded Siskin	Sp_ma	LC	0	0	0	0	0	0	0.0833333	0	0	0	0	0	1
Sporophila caerulescens	Double-collared Seedeater	Sp_ca	LC	0	0	0.1	0	0.285714	0	0	0	1	0	0	0	0
Sporophila melanogaster	Black-bellied Seedeater	Sp_me	NT	1	0.5	0.4	0.416667	0.285714	0.142857	0.333333	0	1	0	0	0	0
Stephanophorus diadematus	Diademed Tanager	St_di	LC	0	0	0	0	0	0	0.166667	0	0	0	0	0	1
Sturnella superciliaris	White-browed Meadowlark	St_su	LC	0	0	0	0	0	0	0.0833333	0	0	0	1	0	0
Synallaxis spixi	Spix's Spinetail	Sy_sp	LC	0	0	0.2	0	0.285714	0.0714286	0	0	0	0	1	0	0
Syrigma sibilatrix	Whistling Heron	Sy_si	LC	0	0	0	0	0	0	0.166667	0	0	0	1	0	0
Thamnophilus ruficapillus	Rufous-capped Antshrike	Th_ru	LC	0	0	0.2	0	0	0	0	0	0	0	1	0	0
Theristicus caudatus	Buff-necked Ibis	Th_ca	LC	0	0	0	0	0	0	0.333333	0	0	0	1	0	0
Troglodytes musculus	House Wren	Tr_mu	LC	0	0.1	0.5	0.0833333	1	0.0714286	0.583333	0	0	0	1	0	0
Turdus amaurochalinus	Creamy-bellied Thrush	Tu_am	LC	0	0	0	0	0	0	0.0833333	0	0	1	0	0	0
Tyrannus melancholicus	Tropical Kingbird	Ty_me	LC	0	0	0	0	0.285714	0.0714286	0	0	0	0	1	0	0
Tyrannus savana	Fork-tailed Flycatcher	Ty_sa	LC	0	0	0	0.25	0.357143	0.214286	0.0833333	0	0	0	1	0	0
Vanellus chilensis	Southern Lapwing	Va_ch	LC	0	0	0	0.666667	0.142857	0.571429	1.58333	0	0	0	0	0	1
Xanthopsar flavus	Saffron-cowled Blackbird	Xa_fl	EN	0	0	0	0.416667	0	1.64286	0	0	0	0	0	0	1
Xolmis cinereus	Gray Monjita	Xo_ci	LC	0	0	0	0	0	0.0714286	0.0833333	0	0	0	1	0	0
Xolmis dominicanus	Black-and-white Monjita	Xo_do	VU	0.272727	0.2	0	0.5	0.357143	0.214286	0.5	0	0	0	1	0	0
Zenaida auriculata	Eared Dove	Ze_au	LC	0	0	0	0	0.0714286	0.0714286	0.0833333	0	1	0	0	0	0
Zonotrichia capensis	Rufous-collared Sparrow	Zo_ca	LC	0.727273	0.5	1.8	1.5	1.42857	0.642857	1.25	0	0	0	0	0	1

## Sheet: Table S2
Table S2. Habitat variables (matrix E). Presents all habitat variables used in the analyses, their mean values per community and its respective time since fire (TSF).
Site	Aparados	Aparados	Aparados	Aparados	Tainhas	Tainhas	Tainhas
Time since fire	180	180	3	16	17	5	5
Communities according Figure 1	D	F	G	E	B	A	C
Graminoid richness	2.90909	4.275	4.35	4.89583	5.89286	4.83929	4.58333
Shrub richness	0.795455	0.75	0.125	1.41667	0.964286	1.375	0.979167
Total richness	6.15909	8.925	8.575	11.6875	14.3036	12.8036	13.1458
Forb abundance	5.47727	9.275	10.05	14.5	18.7679	20.2857	22.6667
Shrub abundance	2.11364	2.175	0.25	3.3125	1.83929	3.96429	2.10417
Eryngium sp abundance	0.136364	0	0.275	0.125	0.785714	0.107143	0.145833
Total abundance	7.72727	11.45	10.575	17.9375	21.3929	24.3571	24.9167
Shrub abundance (10 m radius)	29.9318	24.95	1.075	19.75	24.8571	13.5	5.47917
Eryngium sp abundance (10 m radius)	2.20455	1.125	7.45	5.14583	14.9107	2.57143	2.35417
Vegetation coverage	99.4773	97.675	86.125	96.25	98.5357	94.9643	91.3125
Exposed soil	0.0909091	1.7	10.15	3.39583	0.892857	1.42857	3.91667
Rock	0.0454545	0.125	1.775	0.25	0.303571	3.23214	4.20833
Water	0.386364	0.5	2.45	0.104167	0.267857	0.392857	0.5625
Height	47.5955	39.1	22.245	33.8667	32.4786	14.2929	18.4833
